# Supplementary material for: Frequency of speech disruptions in Parkinson's Disease and developmental stuttering: A comparison among speech tasks
Source: PLoS One. 2018 Jun 18;13(6):e0199054. doi: 10.1371/journal.pone.0199054 (PMC6005540; doi:10.1371/journal.pone.0199054)
Supplement: S1 Fig — (XLSX) [file pone.0199054.s001.xlsx]

## Sheet: Parkinson's disease
Group characterization							Speech Tasks
Group	Gender	Age (years)	Schooling (years)	H&Y scale	Mini-mental score	Use of medication (years)	monologue speech		solo oral reading		choral reading
							other disfluencies	stuttering-like disfluencies	other disfluencies	stuttering-like disfluencies	other disfluencies	stuttering-like disfluencies
PD1	M	72	11	1.5	29	4	12	4	2	0	1	0
PD2	M	59	15	2.5	29	5	7	8	3	0	0	0
PD3	M	67	13	2.5	27	15	4	4	0	1	0	0
PD4	F	55	11	1.5	26	4	21	16	0	2	0	0
PD5	M	60	15	4	26	14	6	11	16	5	0	0
PD6	M	49	15	3	28	6	12	8	6	2	0	0
PD7	M	62	11	4	27	13	7	1	4	2	0	0
PD8	F	70	11	1.5	27	4	10	1	5	5	0	0
PD9	M	68	11	2.5	25	10	8	1	3	0	0	0
PD10	M	63	11	2.5	28	7	13	3	4	1	0	1
PD11	M	74	11	3	27	15	21	2	6	7	1	2
PD12	M	62	11	3	28	4	12	2	1	1	0	1
PD13	M	71	11	3	26	5	7	7	1	1	0	0
PD14	M	70	17	1.5	28	4	1	1	3	1	0	0
PD15	F	60	11	4	25	14	9	0	3	0	0	0
PD16	M	68	11	2.5	29	5	6	2	7	4	0	0
PD17	F	67	11	2.5	27	15	5	0	5	1	0	0
PD18	M	47	19	1.5	27	13	6	4	3	0	0	0
PD19	M	49	15	3	26	9	5	1	0	3	0	0
PD20	M	76	11	3	29	10	1	1	1	0	0	0
Mean		63.45
Standard deviation		8.457

## Sheet: Developmental Stuttering
Group characterization					Speech tasks
Group	Gender	Age (years)	Schooling (years)	SSI Severity	Monologue speech		solo oral reading		choral reading
					other disfluencies	stuttering-like disfluencies	other disfluencies	stuttering-like disfluencies	other disfluencies	stuttering-like disfluencies
DS1	M	23	10	moderate	29	20	6	23	0	0
DS2	M	24	14	moderate	9	15	3	30	2	0
DS3	M	20	12	moderate	19	14	20	23	0	1
DS4	M	31	19	severe	28	47	0	8	0	1
DS5	M	32	19	severe	11	44	44	67	1	16
DS6	F	24	15	severe	23	44	0	22	0	0
DS7	M	32	11	severe	21	56	4	58	0	2
DS8	M	29	12	severe	31	66	5	11	0	0
DS9	M	37	10	severe	39	34	14	14	1	4
DS10	F	26	11	moderate	32	23	33	27	0	2
DS11	M	26	11	mild	5	4	2	4	1	0
DS12	M	27	11	moderate	20	16	3	14	0	0
DS13	M	27	11	mild	11	19	1	7	0	0
DS14	M	46	17	moderate	20	39	6	27	0	0
DS15	M	49	12	severe	14	30	4	12	0	0
DS16	M	26	11	moderate	8	21	1	6	0	0
DS17	M	48	11	very severe	26	42	36	64	0	0
DS18	F	23	19	mild	15	12	3	19	0	0
DS19	M	20	18	moderate	11	11	0	36	0	0
DS20	M	21	11	very severe	29	64	3	33	2	0
Mean		29.55
Standard deviation		8.923

## Sheet: Control Group
Group Characterization				Speech tasks
Group	Gender	Age (years)	Schooling (years)	Monologue speech		Solo oral reading		Choral reading
				other disfluencies	stuttering-like disfluencies	other disfluencies	stuttering-like disfluencies	other disfluencies	stuttering-like disfluencies
CG1	M	71	11	3	0	0	0	0	0
CG2	M	59	15	9	0	0	0	0	0
CG3	M	68	13	4	0	1	0	0	0
CG4	F	55	11	9	0	0	0	0	0
CG5	M	60	15	6	0	0	0	0	0
CG6	M	49	15	5	0	0	0	0	0
CG7	M	62	11	5	0	0	0	0	0
CG8	F	69	11	12	1	1	2	0	0
CG9	M	68	11	10	0	3	0	0	0
CG10	M	63	11	8	0	2	0	0	0
CG11	M	75	11	2	1	0	0	0	0
CG12	M	62	11	5	0	2	4	0	0
CG13	M	71	11	3	0	0	1	0	0
CG14	M	71	17	4	0	2	0	0	0
CG15	F	60	11	19	0	0	0	0	0
CG16	M	69	11	7	1	1	0	0	0
CG17	F	68	11	5	0	1	0	0	0
CG18	M	46	17	3	0	0	0	0	0
CG19	M	48	15	5	0	0	0	0	0
CG20	M	78	11	11	0	1	0	0	0
Mean		63.6
Standard deviation		8.917
CG21	M	24	13	5	0	0	0	0	0
CG22	M	21	14	9	0	0	0	0	0
CG23	M	22	14	4	0	1	0	0	0
CG24	M	21	15	6	0	0	1	0	0
CG25	M	24	14	5	0	0	0	0	0
CG26	F	24	16	5	0	0	0	0	0
CG27	M	23	13	10	0	3	0	0	0
CG28	M	25	13	8	0	2	1	0	0
CG29	F	21	14	6	0	0	0	0	0
CG30	M	25	16	5	0	0	1	0	0
CG31	M	25	13	6	0	2	0	0	0
CG32	M	21	13	7	0	1	1	0	0
CG33	M	24	15	5	0	0	0	0	0
CG34	M	44	18	11	0	1	0	0	0
CG35	M	31	11	6	0	0	0	0	0
CG36	M	20	11	5	0	0	0	0	0
CG37	M	29	10	6	0	4	0	0	0
CG38	M	37	10	10	0	0	0	0	0
CG39	M	26	11	6	1	0	0	0	0
CG40	F	25	11	6	0	0	2	0	0
Mean		25.6
Standard deviation		5.879
